# Supplementary material for: A signature-based method for indexing cell cycle phase distribution from microarray profiles
Source: BMC Genomics. 2009 Mar 30;10:137. doi: 10.1186/1471-2164-10-137 (PMC2676301; doi:10.1186/1471-2164-10-137)
Supplement: Additional file 1 — The gene list for cell cycle signatures. The CCS genes and assigned CCS subset IDs are listed. [file 1471-2164-10-137-S1.xls]

## Sheet: Gene list for CCS
CCS SUBSET ID	ASSIGNED PHASE	GENE SYMBOL	DESCRIPTION	Whitfield et al. assignment
1	M	ANP32E	acidic (leucine-rich) nuclear phosphoprotein 32 family, member E
1	M	ARL6IP1	ADP-ribosylation factor-like 6 interacting protein 1
1	M	BBS7	Bardet-Biedl syndrome 7
1	M	BIRC5	baculoviral IAP repeat-containing 5 (survivin)	G2/M
1	M	BUB1	BUB1 budding uninhibited by benzimidazoles 1 homolog (yeast)	G2/M
1	M	C12orf24	chromosome 12 open reading frame 24
1	M	CBX3	chromobox homolog 3 (HP1 gamma homolog, Drosophila)
1	M	CCNB2	cyclin B2	G2/M
1	M	CDC27	cell division cycle 27 homolog (S. cerevisiae)
1	M	CENPF	centromere protein F, 350/400ka (mitosin)	G2/M
1	M	CKAP5	cytoskeleton associated protein 5
1	M	DHX57	DEAH (Asp-Glu-Ala-Asp/His) box polypeptide 57
1	M	DLG7	discs, large homolog 7 (Drosophila)
1	M	ECT2	epithelial cell transforming sequence 2 oncogene
1	M	FAM64A	family with sequence similarity 64, member A
1	M	HMGB3	high-mobility group box 3
1	M	HMMR	hyaluronan-mediated motility receptor (RHAMM)
1	M	HRB	HIV-1 Rev binding protein
1	M	KIF14	kinesin family member 14
1	M	MAPK13	mitogen-activated protein kinase 13
1	M	NEK2	NIMA (never in mitosis gene a)-related kinase 2
1	M	PLK1	polo-like kinase 1 (Drosophila)	G2/M
1	M	PRR11	proline rich 11
1	M	SFPQ	splicing factor proline/glutamine-rich (polypyrimidine tract binding protein associated)
1	M	SMTN	smoothelin
1	M	SPAG5	sperm associated antigen 5
1	M	TPX2	TPX2, microtubule-associated, homolog (Xenopus laevis)
1	M	TROAP	trophinin associated protein (tastin)
1	M	TSN	translin
1	M	VANGL1	vang-like 1 (van gogh, Drosophila)
1	M	WAPAL	wings apart-like homolog (Drosophila)
1	M	WDR77	WD repeat domain 77
2	M/G1	BTBD3	BTB (POZ) domain containing 3
2	M/G1	C1orf174	chromosome 1 open reading frame 174
2	M/G1	CACNA2D3	calcium channel, voltage-dependent, alpha 2/delta 3 subunit
2	M/G1	CDKN3	cyclin-dependent kinase inhibitor 3 (CDK2-associated dual specificity phosphatase)	M/G1
2	M/G1	CENPI	centromere protein I
2	M/G1	DHX16	DEAH (Asp-Glu-Ala-His) box polypeptide 16
2	M/G1	HSPA8	heat shock 70kDa protein 8
2	M/G1	NUP98	nucleoporin 98kDa
2	M/G1	PPP2R2A	protein phosphatase 2 (formerly 2A), regulatory subunit B, alpha isoform
2	M/G1	PTTG1	pituitary tumor-transforming 1
2	M/G1	RBM8A	RNA binding motif protein 8A
2	M/G1	SEPHS1	selenophosphate synthetase 1
2	M/G1	SYNCRIP	synaptotagmin binding, cytoplasmic RNA interacting protein
2	M/G1	VANGL1	vang-like 1 (van gogh, Drosophila)
3	M/G1	DKC1	dyskeratosis congenita 1, dyskerin
3	M/G1	DYNLL1	dynein, light chain, LC8-type 1
3	M/G1	FUBP1	far upstream element (FUSE) binding protein 1
3	M/G1	GSPT1	G1 to S phase transition 1
3	M/G1	HERC4	hect domain and RLD 4
3	M/G1	HSPC111	hypothetical protein HSPC111
3	M/G1	LSM5	LSM5 homolog, U6 small nuclear RNA associated (S. cerevisiae)
3	M/G1	SEPHS1	selenophosphate synthetase 1
3	M/G1	TAF9	TAF9 RNA polymerase II, TATA box binding protein (TBP)-associated factor, 32kDa
4	G1	CSK	c-src tyrosine kinase
4	G1	GRPEL1	GrpE-like 1, mitochondrial (E. coli)
4	G1	GSPT1	G1 to S phase transition 1
4	G1	KHDRBS1	KH domain containing, RNA binding, signal transduction associated 1
4	G1	MAPK1	mitogen-activated protein kinase 1
4	G1	PTP4A2	protein tyrosine phosphatase type IVA, member 2
4	G1	SYNCRIP	synaptotagmin binding, cytoplasmic RNA interacting protein
5	G1	CCT4	chaperonin containing TCP1, subunit 4 (delta)
5	G1	HSPA4	heat shock 70kDa protein 4
5	G1	PLEKHA2	pleckstrin homology domain containing, family A (phosphoinositide binding specific) member 2
5	G1	RER1	RER1 retention in endoplasmic reticulum 1 homolog (S. cerevisiae)
5	G1	SRP19	signal recognition particle 19kDa
6	G1	HSPA4	heat shock 70kDa protein 4
6	G1	SR140	U2-associated SR140 protein
6	G1	TSPYL4	TSPY-like 4
6	G1	YES1	v-yes-1 Yamaguchi sarcoma viral oncogene homolog 1
7	G1	CSTF2T	cleavage stimulation factor, 3' pre-RNA, subunit 2, 64kDa, tau variant
7	G1	HIG2	hypoxia-inducible protein 2
7	G1	IMPAD1	inositol monophosphatase domain containing 1
7	G1	RNF138	ring finger protein 138
7	G1	SNRPA	small nuclear ribonucleoprotein polypeptide A
7	G1	SRP72	signal recognition particle 72kDa
8	G1	GPR107	G protein-coupled receptor 107
8	G1	SLBP	stem-loop (histone) binding protein	G1/S
8	G1	WWTR1	WW domain containing transcription regulator 1
9	G1	ARGLU1	arginine and glutamate rich 1
9	G1	C6orf211	chromosome 6 open reading frame 211
9	G1	CASP8AP2	CASP8 associated protein 2
9	G1	DHX29	DEAH (Asp-Glu-Ala-His) box polypeptide 29
9	G1	MTCH1	mitochondrial carrier homolog 1 (C. elegans)
9	G1	PANK2	pantothenate kinase 2 (Hallervorden-Spatz syndrome)
9	G1	PLCXD1	phosphatidylinositol-specific phospholipase C, X domain containing 1
9	G1	SYNCRIP	synaptotagmin binding, cytoplasmic RNA interacting protein
10	G1/S	ARGLU1	arginine and glutamate rich 1
10	G1/S	BARD1	BRCA1 associated RING domain 1
10	G1/S	C1GALT1	core 1 synthase, glycoprotein-N-acetylgalactosamine 3-beta-galactosyltransferase, 1
10	G1/S	CDC25A	cell division cycle 25 homolog A (S. pombe)	G1/S
10	G1/S	DTL	denticleless homolog (Drosophila)
10	G1/S	E2F1	E2F transcription factor 1	G1/S
10	G1/S	EIF2S1	eukaryotic translation initiation factor 2, subunit 1 alpha, 35kDa
10	G1/S	FN3KRP	fructosamine-3-kinase-related protein
10	G1/S	GINS2	GINS complex subunit 2 (Psf2 homolog)
10	G1/S	HNRPD	heterogeneous nuclear ribonucleoprotein D (AU-rich element RNA binding protein 1, 37kDa)
10	G1/S	IVNS1ABP	influenza virus NS1A binding protein
10	G1/S	KIF1A	kinesin family member 1A
10	G1/S	MBD4	methyl-CpG binding domain protein 4
10	G1/S	MCM6	minichromosome maintenance complex component 6	G1/S
10	G1/S	NASP	nuclear autoantigenic sperm protein (histone-binding)	G1/S
10	G1/S	PANK2	pantothenate kinase 2 (Hallervorden-Spatz syndrome)
10	G1/S	PNN	pinin, desmosome associated protein
10	G1/S	SENP5	SUMO1/sentrin specific peptidase 5
10	G1/S	SIVA1	SIVA1, apoptosis-inducing factor
10	G1/S	STAM	signal transducing adaptor molecule (SH3 domain and ITAM motif) 1
11	S	APEX2	APEX nuclease (apurinic/apyrimidinic endonuclease) 2
11	S	C14orf130	chromosome 14 open reading frame 130
11	S	CASP2	caspase 2, apoptosis-related cysteine peptidase (neural precursor cell expressed, developmentally down-regulated 2)
11	S	CCT4	chaperonin containing TCP1, subunit 4 (delta)
11	S	CDC6	cell division cycle 6 homolog (S. cerevisiae)	G1/S
11	S	CDK2	cyclin-dependent kinase 2
11	S	CHAF1B	chromatin assembly factor 1, subunit B (p60)
11	S	DCC1	defective in sister chromatid cohesion homolog 1 (S. cerevisiae)
11	S	DONSON	downstream neighbor of SON
11	S	GMNN	geminin, DNA replication inhibitor
11	S	MCM4	minichromosome maintenance complex component 4
11	S	MIS12	MIS12, MIND kinetochore complex component, homolog (yeast)
11	S	MSH2	mutS homolog 2, colon cancer, nonpolyposis type 1 (E. coli)	G1/S
11	S	MYCBP	c-myc binding protein
11	S	NUP43	nucleoporin 43kDa
11	S	ORC1L	origin recognition complex, subunit 1-like (yeast)
11	S	PCNA	proliferating cell nuclear antigen	G1/S
11	S	PKMYT1	protein kinase, membrane associated tyrosine/threonine 1
11	S	POLD3	polymerase (DNA-directed), delta 3, accessory subunit
11	S	POLE	polymerase (DNA directed), epsilon
11	S	RBBP8	retinoblastoma binding protein 8
11	S	RFC2	replication factor C (activator 1) 2, 40kDa
11	S	RFC4	replication factor C (activator 1) 4, 37kDa
11	S	RSRC2	arginine/serine-rich coiled-coil 2
11	S	RUSC1	RUN and SH3 domain containing 1
11	S	SEC23B	Sec23 homolog B (S. cerevisiae)
11	S	SETD3	SET domain containing 3
11	S	SH3GLB1	SH3-domain GRB2-like endophilin B1
11	S	TOPBP1	topoisomerase (DNA) II binding protein 1
11	S	USP1	ubiquitin specific peptidase 1
12	S	ABHD5	abhydrolase domain containing 5
12	S	ADAMTS1	ADAM metallopeptidase with thrombospondin type 1 motif, 1
12	S	ATAD2	ATPase family, AAA domain containing 2
12	S	BLM	Bloom syndrome
12	S	BRCA1	breast cancer 1, early onset	S
12	S	C1orf41	chromosome 1 open reading frame 41
12	S	CCND3	cyclin D3
12	S	CENPQ	centromere protein Q
12	S	DCK	deoxycytidine kinase
12	S	DHFR	dihydrofolate reductase	S
12	S	EED	embryonic ectoderm development
12	S	ENOSF1	enolase superfamily member 1
12	S	EXO1	exonuclease 1
12	S	EZH2	enhancer of zeste homolog 2 (Drosophila)
12	S	FANCA	Fanconi anemia, complementation group A
12	S	FANCG	Fanconi anemia, complementation group G
12	S	FEN1	flap structure-specific endonuclease 1
12	S	GINS3	GINS complex subunit 3 (Psf3 homolog)
12	S	GPD2	glycerol-3-phosphate dehydrogenase 2 (mitochondrial)
12	S	HAT1	histone acetyltransferase 1
12	S	HELLS	helicase, lymphoid-specific
12	S	ICMT	isoprenylcysteine carboxyl methyltransferase
12	S	KIAA0101	KIAA0101
12	S	KIAA0460	KIAA0460
12	S	KNTC1	kinetochore associated 1
12	S	MLF1IP	MLF1 interacting protein
12	S	ORC6L	origin recognition complex, subunit 6 like (yeast)
12	S	RMI1	RMI1, RecQ mediated genome instability 1, homolog (S. cerevisiae)
12	S	RPA2	replication protein A2, 32kDa
12	S	USP1	ubiquitin specific peptidase 1
13	S	ASF1B	ASF1 anti-silencing function 1 homolog B (S. cerevisiae)
13	S	HELLS	helicase, lymphoid-specific
13	S	KIAA0101	KIAA0101
13	S	MLF1IP	MLF1 interacting protein
13	S	PRIM2	primase, DNA, polypeptide 2 (58kDa)
13	S	RFC3	replication factor C (activator 1) 3, 38kDa
13	S	RRM2	ribonucleotide reductase M2 polypeptide	S
13	S	STOML1	stomatin (EPB72)-like 1
13	S	TMEM106C	transmembrane protein 106C
14	S	C18orf24	chromosome 18 open reading frame 24
14	S	DUSP6	dual specificity phosphatase 6
14	S	FANCI	Fanconi anemia, complementation group I
14	S	GPD2	glycerol-3-phosphate dehydrogenase 2 (mitochondrial)
14	S	NRD1	nardilysin (N-arginine dibasic convertase)
14	S	RRM1	ribonucleotide reductase M1 polypeptide	S
14	S	RRM2	ribonucleotide reductase M2 polypeptide	S
14	S	SAR1B	SAR1 gene homolog B (S. cerevisiae)
14	S	YWHAH	tyrosine 3-monooxygenase/tryptophan 5-monooxygenase activation protein, eta polypeptide
15	S/G2	AURKB	aurora kinase B
15	S/G2	CDC7	cell division cycle 7 homolog (S. cerevisiae)
15	S/G2	ERCC6L	excision repair cross-complementing rodent repair deficiency, complementation group 6-like
15	S/G2	HIRIP3	HIRA interacting protein 3
15	S/G2	NUP50	nucleoporin 50kDa
15	S/G2	STIL	SCL/TAL1 interrupting locus
15	S/G2	UMPS	uridine monophosphate synthetase (orotate phosphoribosyl transferase and orotidine-5'-decarboxylase)
16	G2	AURKB	aurora kinase B
16	G2	CDCA3	cell division cycle associated 3
16	G2	CDKN2C	cyclin-dependent kinase inhibitor 2C (p18, inhibits CDK4)	G2
16	G2	CEP76	centrosomal protein 76kDa
16	G2	H2AFX	H2A histone family, member X
16	G2	HJURP	Holliday junction recognition protein
16	G2	HMGB2	high-mobility group box 2
16	G2	KIF11	kinesin family member 11
16	G2	KIF23	kinesin family member 23
16	G2	KIFC1	kinesin family member C1
16	G2	MAD2L1	MAD2 mitotic arrest deficient-like 1 (yeast)
16	G2	NCAPG2	non-SMC condensin II complex, subunit G2
16	G2	NEIL3	nei endonuclease VIII-like 3 (E. coli)
16	G2	OPCML	opioid binding protein/cell adhesion molecule-like
16	G2	PPP1R2	protein phosphatase 1, regulatory (inhibitor) subunit 2
16	G2	PSMD11	proteasome (prosome, macropain) 26S subunit, non-ATPase, 11
17	G2	ARHGDIB	Rho GDP dissociation inhibitor (GDI) beta
17	G2	C13orf34	chromosome 13 open reading frame 34
17	G2	C14orf106	chromosome 14 open reading frame 106
17	G2	CASP3	caspase 3, apoptosis-related cysteine peptidase
17	G2	CCNA2	cyclin A2	G2
17	G2	CCNF	cyclin F	G2
17	G2	CDC25C	cell division cycle 25 homolog C (S. pombe)	G2
17	G2	CDCA8	cell division cycle associated 8
17	G2	CENPA	centromere protein A	G2/M
17	G2	CKAP2	cytoskeleton associated protein 2
17	G2	CKS1B	CDC28 protein kinase regulatory subunit 1B
17	G2	DTYMK	deoxythymidylate kinase (thymidylate kinase)
17	G2	FZR1	fizzy/cell division cycle 20 related 1 (Drosophila)
17	G2	GABPB2	GA binding protein transcription factor, beta subunit 2
17	G2	GLI2	GLI-Kruppel family member GLI2
17	G2	KIF23	kinesin family member 23
17	G2	KPNA2	karyopherin alpha 2 (RAG cohort 1, importin alpha 1)
17	G2	LMNB1	lamin B1
17	G2	LOC727761	similar to deoxythymidylate kinase (thymidylate kinase)
17	G2	LOC728860	karyopherin alpha-2 subunit like
17	G2	MELK	maternal embryonic leucine zipper kinase
17	G2	MKI67	antigen identified by monoclonal antibody Ki-67
17	G2	NCAPH	non-SMC condensin I complex, subunit H
17	G2	NUSAP1	nucleolar and spindle associated protein 1
17	G2	OXSR1	oxidative-stress responsive 1
17	G2	PPP1R12A	protein phosphatase 1, regulatory (inhibitor) subunit 12A
17	G2	PSRC1	proline/serine-rich coiled-coil 1
17	G2	RANGAP1	Ran GTPase activating protein 1
17	G2	SHCBP1	SHC SH2-domain binding protein 1
17	G2	SMC4	structural maintenance of chromosomes 4
17	G2	TIMP1	TIMP metallopeptidase inhibitor 1
17	G2	TOP2A	topoisomerase (DNA) II alpha 170kDa	G2
17	G2	TTK	TTK protein kinase
17	G2	TUBA4A	tubulin, alpha 4a
17	G2	TUBB2C	tubulin, beta 2C
17	G2	TUBD1	tubulin, delta 1
17	G2	UBE2C	ubiquitin-conjugating enzyme E2C
18	M	ANP32E	acidic (leucine-rich) nuclear phosphoprotein 32 family, member E
18	M	ARHGAP19	Rho GTPase activating protein 19
18	M	AURKA	aurora kinase A	G2/M
18	M	BUB1B	BUB1 budding uninhibited by benzimidazoles 1 homolog beta (yeast)	G2/M
18	M	C12orf24	chromosome 12 open reading frame 24
18	M	CCDC99	coiled-coil domain containing 99
18	M	CDCA3	cell division cycle associated 3
18	M	CENPE	centromere protein E, 312kDa
18	M	CENPF	centromere protein F, 350/400ka (mitosin)	G2/M
18	M	CEP55	centrosomal protein 55kDa
18	M	CKAP2	cytoskeleton associated protein 2
18	M	CKS2	CDC28 protein kinase regulatory subunit 2	G2/M
18	M	EIF2C2	eukaryotic translation initiation factor 2C, 2
18	M	FZR1	fizzy/cell division cycle 20 related 1 (Drosophila)
18	M	GTSE1	G-2 and S-phase expressed 1
18	M	HN1	hematological and neurological expressed 1
18	M	KIF2C	kinesin family member 2C
18	M	KIF5B	kinesin family member 5B
18	M	KPNA2	karyopherin alpha 2 (RAG cohort 1, importin alpha 1)
18	M	LOC728860	karyopherin alpha-2 subunit like
18	M	MCM4	minichromosome maintenance complex component 4
18	M	MPHOSPH1	M-phase phosphoprotein 1
18	M	NUSAP1	nucleolar and spindle associated protein 1
18	M	PBK	PDZ binding kinase
18	M	PPIF	peptidylprolyl isomerase F (cyclophilin F)
18	M	PPP2CA	protein phosphatase 2 (formerly 2A), catalytic subunit, alpha isoform
18	M	PRC1	protein regulator of cytokinesis 1
18	M	QSER1	glutamine and serine rich 1
18	M	RAD51C	RAD51 homolog C (S. cerevisiae)
18	M	RAN	RAN, member RAS oncogene family
18	M	RANGAP1	Ran GTPase activating protein 1
18	M	RCAN1	regulator of calcineurin 1
18	M	RNF126	ring finger protein 126
18	M	SMC4	structural maintenance of chromosomes 4
18	M	SPAG5	sperm associated antigen 5
18	M	TPX2	TPX2, microtubule-associated, homolog (Xenopus laevis)
18	M	TRAIP	TRAF interacting protein
18	M	YWHAH	tyrosine 3-monooxygenase/tryptophan 5-monooxygenase activation protein, eta polypeptide
